# Supplementary material for: Comparative Untargeted Metabolomic Profiling of Induced Mitochondrial Fusion in Pancreatic Cancer
Source: Metabolites. 2021 Sep 15;11(9):627. doi: 10.3390/metabo11090627 (PMC8470144; doi:10.3390/metabo11090627)
Supplement: Supplementary file 1 [file metabolites-11-00627-s001.zip]

Archive with 34 entries (31 files):
- Supplementary Figures and Tables for Revisions Proof/
- Supplementary Figures and Tables for Revisions Proof/.DS_Store
- Supplementary Figures and Tables for Revisions Proof/KPC + Lef Processed.csv
- Supplementary Figures and Tables for Revisions Proof/sgDrp1 Processed.csv
- Supplementary Figures and Tables for Revisions Proof/Supplementary Figures S1-6.pdf
- Supplementary Figures and Tables for Revisions Proof/Table S1 Total Pathway Analysis.xlsx
- Supplementary Figures and Tables for Revisions Proof/Table S10A-C Pathway Analysis Overlapped.xlsx
- Supplementary Figures and Tables for Revisions Proof/Table S2A-C Discriminant Metabolites T-Test.xlsx
- Supplementary Figures and Tables for Revisions Proof/Table S3A-C Discriminant Metabolites SAM.xlsx
- Supplementary Figures and Tables for Revisions Proof/Table S4A-C Discriminant Metabolites PLS-DA VIP Score.xlsx
- Supplementary Figures and Tables for Revisions Proof/Table S5A-C Discriminant Metabolites RF.xlsx
- Supplementary Figures and Tables for Revisions Proof/Table S6A-C Pathway Analysis T-Test.xlsx
- Supplementary Figures and Tables for Revisions Proof/Table S7A-C Pathway Analysis SAM.xlsx
- Supplementary Figures and Tables for Revisions Proof/Table S8A-C Pathway Analysis VIP.xlsx
- Supplementary Figures and Tables for Revisions Proof/Table S9A-C Pathway Analysis RF.xlsx
- Supplementary Figures and Tables for Revisions Proof/TetMfn2 Processed.csv
- __MACOSX/
- __MACOSX/._Supplementary Figures and Tables for Revisions Proof
- __MACOSX/Supplementary Figures and Tables for Revisions Proof/
- __MACOSX/Supplementary Figures and Tables for Revisions Proof/._.DS_Store
- __MACOSX/Supplementary Figures and Tables for Revisions Proof/._KPC + Lef Processed.csv
- __MACOSX/Supplementary Figures and Tables for Revisions Proof/._sgDrp1 Processed.csv
- __MACOSX/Supplementary Figures and Tables for Revisions Proof/._Supplementary Figures 1-6.pdf
- __MACOSX/Supplementary Figures and Tables for Revisions Proof/._Table S1 Total Pathway Analysis.xlsx
- __MACOSX/Supplementary Figures and Tables for Revisions Proof/._Table S10A-C Pathway Analysis Overlapped.xlsx
- __MACOSX/Supplementary Figures and Tables for Revisions Proof/._Table S2A-C Discriminant Metabolites T-Test.xlsx
- __MACOSX/Supplementary Figures and Tables for Revisions Proof/._Table S3A-C Discriminant Metabolites SAM.xlsx
- __MACOSX/Supplementary Figures and Tables for Revisions Proof/._Table S4A-C Discriminant Metabolites PLS-DA VIP Score.xlsx
- __MACOSX/Supplementary Figures and Tables for Revisions Proof/._Table S5A-C Discriminant Metabolites RF.xlsx
- __MACOSX/Supplementary Figures and Tables for Revisions Proof/._Table S6A-C Pathway Analysis T-Test.xlsx
- __MACOSX/Supplementary Figures and Tables for Revisions Proof/._Table S7A-C Pathway Analysis SAM.xlsx
- __MACOSX/Supplementary Figures and Tables for Revisions Proof/._Table S8A-C Pathway Analysis VIP.xlsx
- __MACOSX/Supplementary Figures and Tables for Revisions Proof/._Table S9A-C Pathway Analysis RF.xlsx
- __MACOSX/Supplementary Figures and Tables for Revisions Proof/._TetMfn2 Processed.csv
